# Supplementary material for: Comparative Expression Profiling Reveals Molecular Markers Involved in the Progression of Cutaneous Melanoma towards Metastasis
Source: Int J Mol Sci. 2023 Mar 31;24(7):6565. doi: 10.3390/ijms24076565 (PMC10095431; doi:10.3390/ijms24076565)
Supplement: Supplementary file 1 [file ijms-24-06565-s001.zip]

Archive with 2 entries (2 files):
- ijms-2234477-supplementary-Figure S1.pdf
- ijms-2234477-supplementary-Table S1.pdf
